# Supplementary material for: Antioxidative Effect of Chlorella Pyrenoidosa Protein Hydrolysates and Their Application in Krill Oil-in-Water Emulsions
Source: Mar Drugs. 2022 May 25;20(6):345. doi: 10.3390/md20060345 (PMC9229356; doi:10.3390/md20060345)
Supplement: Supplementary file 1 [file marinedrugs-20-00345-s001.zip]

Archive with 1 entries (1 files):
- marinedrugs-1669256-supplementary.pdf
